# Supplementary material for: Changes in Urinary Biomarkers of Organ Damage, Inflammation, Oxidative Stress, and Bone Turnover Following a 3000-m Time Trial
Source: Antioxidants (Basel). 2021 Jan 9;10(1):79. doi: 10.3390/antiox10010079 (PMC7826822; doi:10.3390/antiox10010079)
Supplement: Supplementary file 1 [file antioxidants-10-00079-s001.zip]

Archive with 1 entries (1 files):
- antioxidants-1043715-SI.xlsx
