# Supplementary material for: Changes in Urinary Biomarkers of Organ Damage, Inflammation, Oxidative Stress, and Bone Turnover Following a 3000-m Time Trial
Source: Antioxidants (Basel). 2021 Jan 9;10(1):79. doi: 10.3390/antiox10010079 (PMC7826822; doi:10.3390/antiox10010079)
Supplement: Supplementary file 1 [file antioxidants-10-00079-s001.zip › antioxidants-1043715-SI.xlsx]

## Sheet: Table S1
Table S1. Changes of urinary organ damage markers after the 3000-m time trial.
	Unit	Pre	Post	p value	dz
Creatinine	mg/dl	196.05 (135.53 241.33)	166.32 (128.72, 227.04)	0.333	0.187
Osmotic Pressure	mOsm/L	935 (824, 963)	711.5 (625.8, 815.3)	0.007	1.458
Specific Gravity		1.026 (1.023, 1.028)	1.023 (1.019, 1.025)	0.016	0.991
pH		7.00 (6.13, 7.50)	5.75 (5.50, 6.00)	0.011	1.177
Urine Protein	mg/dl	3 (3, 4)	89 (79, 132)	0.005	1.514
	µg/mgCr	20.67 (15.85, 27.44)	610.96 (374.43, 450.95)	0.005	0.820
	mg/mOsm	0.04 (0.03, 0.05)	1.27 (0.99, 1.69)	0.005	0.906
Albumin	µg/ml	3.7 (2.65, 4.73)	443.25 (387.33, 468.5)	0.005	1.187
	µg/mgCr	1.89 (1.74, 3.55)	219.11 (171.46, 390.13)	0.005	0.697
	µg/mOsm	4.28 (3.36, 4.98)	583.68 (476.82, 715.95)	0.005	1.043
NAG	U/L	2.65 (1.75, 3.68)	7.05 (6.63, 10.13)	0.005	2.018
	mU/mgCr	1.34 (1.24, 1.66)	4.08 (3.58, 6.79)	0.005	1.871
	U/Osm	2.63 (2.16, 3.41)	9.95 (8.16, 11.54)	0.005	2.256
L-FABP	ng/ml	0.57 (0.50, 0.68)	6.10 (2.49, 10.73)	0.005	1.170
	ng/mgCr	0.35 (0.26, 0.37)	2.51 (1.84, 7.58)	0.005	0.956
	ng/mOsm	0.64 (0.58, 0.72)	7.14 (3.78, 17.01)	0.005	0.956
I-FABP	ng/ml	0.27 (0.06, 0.47)	7.22 (5.37, 8.01)	0.005	1.846
	ng/mgCr	0.18 (0.03, 0.25)	4.66 (2.71, 6.20)	0.005	1.552
	ng/mOsm	0.32 (0.07, 0.50)	10.06 (7.67, 11.66)	0.005	1.702
I-BABP	ng/ml	<0.094	<0.094
Titin N-terminal fragments	ng/ml	7.85 (3.99, 15.05)	6.75 (3.55, 12.58)	0.241	0.253
	ng/mgCr	5.04 (2.87, 6.49)	5.27 (2.59, 8.16)	0.144	0.444
	ng/mOsm	8.69 (4.65, 11.84)	11.26 (5.22, 16.20)	0.074	0.488
Values: median (25% quartile, 75% quartile). Abbreviations: N-acetyl-β-D-glucosaminidase (NAG), Liver-fatty acid binding protein (L-FABP), Intestine-fatty acid binding protein (I-FABP) and Ileal-bile acid binding protein (I-BABP).

## Sheet: Table S2
Table S2. Changes of urinary inflammation-related factors after the 3000-m time trial.
	Unit	Pre	Post	p value	dz
TNF-α	pg/ml	0.15 (0.05, 0.24)	0.14 (0.06, 0.30)	0.262	0.293
	pg/mgCr	0.09 (0.03, 0.12)	0.07 (0.05, 0.19)	0.386	0.182
	pg/mOsm	0.17 (0.06, 0.28)	0.16 (0.10, 0.48)	0.114	0.416
IL-1β	pg/ml	0.25 (0.22, 0.35)	0.54 (0.46, 0.74)	0.005	0.377
	pg/mgCr	0.15 (0.10, 0.24)	0.32 (0.27, 0.52)	0.005	0.378
	pg/mOsm	0.25 (0.24, 0.55)	0.79 (0.71, 0.94)	0.005	0.396
IL-1ra	ng/ml	4.78 (2.72, 5.64)	6.37 (4.73, 9.11)	0.007	1.043
	ng/mgCr	2.73 (1.61, 3.00)	3.68 (2.82, 5.13)	0.009	0.903
	ng/mOsm	5.14 (2.99, 7.16)	10.12 (5.64, 12.31)	0.005	1.159
IL-2	pg/ml	11.67 (9.23, 26.55)	11.13 (9.41, 17.98)	0.203	0.322
	pg/mgCr	7.74 (4.42, 17.99)	7.72 (5.63, 11.51)	0.959	0.265
	pg/mOsm	12.56 (10.35, 27.73)	17.59 (14.61, 23.92)	0.445	0.223
IL-4	pg/ml	39.08 (7.18, 68.47)	9.23 (7.77, 60.32)	0.169	0.549
	pg/mgCr	18.65 (5.80, 33.73)	7.82 (5.27, 22.18)	0.037	0.634
	pg/mOsm	46.88 (8.53, 70.84)	14.37 (11.24, 66.50)	0.203	0.553
IL-6	pg/ml	0.73 (0.52, 1.02)	1.30 (0.76, 1.96)	0.022	0.969
	pg/mgCr	0.40 (0.31, 0.67)	0.73 (0.50, 0.98)	0.037	0.752
	pg/mOsm	0.97 (0.55,1.15)	1.73 (1.30, 2.38)	0.013	2.177
IL-8	pg/ml	5.57 (4.49, 15.51)	5.26 (3.90, 8.34)	0.721	0.198
	pg/mgCr	4.09 (2.35, 8.13)	4.37 (2.63, 6.21)	0.445	0.257
	pg/mOsm	6.24 (5.30, 18.03)	9.31 (6.17, 13.61)	0.285	0.249
IL-10	pg/ml	15.87 (13.61, 22.91)	13.26 (7.85, 16.99)	0.037	0.372
	pg/mgCr	13.65 (7.26, 18.52)	7.93 (6.64, 8.84)	0.028	0.421
	pg/mOsm	19.31 (16.87, 29.99)	19.73 (12.05, 24.67)	0.169	0.349
IL-12p40	pg/ml	93.29 (38.44, 115.95)	85.17 (55.77, 90.28)	0.508	0.325
	pg/mgCr	53.17 (24.89, 66.22)	42.34 (34.47, 54.71)	0.646	0.307
	pg/mOsm	92.94 (46.76, 162.37)	118.06 (70.19, 135.31)	0.721	0.218
IFN-γ	pg/ml	3.55 (2.57, 5.22)	3.26 (2.49, 3.40)	0.047	0.351
	pg/mgCr	1.76 (1.70, 6.28)	1.90 (1.54, 2.28)	0.203	0.355
	pg/mOsm	3.63 (2.91, 10.07)	4.42 (3.15, 5.29)	0.959	0.344
C5a	ng/ml	0.35 (0.18, 0.90)	6.03 (2.65, 12.27)	0.007	1.044
	ng/mgCr	0.27 (0.09, 0.45)	3.46 (1.35, 9.79)	0.005	0.882
	ng/mOsm	0.56 (0.19, 1.10)	8.67 (3.30, 19.05)	0.005	0.956
MPO	ng/ml	0.29 (0.21, 0.38)	0.36 (0.31, 0.45)	0.028	0.321
	ng/mgCr	0.17 (0.10, 0.25)	0.29 (0.15, 0.43)	0.009	0.322
	ng/mOsm	0.32 (0.23, 0.47)	0.52 (0.38, 0.82)	0.007	0.325
Calprotectin	ng/ml	13.34 (9.20, 20.85)	26.35 (15.00, 30.85)	0.022	0.896
	ng/mgCr	6.66 (3.58, 16.52)	12.58 (10.11, 20.91)	0.022	0.714
	ng/mOsm	14.28 (8.29, 23.67)	33.04 (23.68, 42.10)	0.013	0.894
MCP-1	pg/ml	279.22 (227.17, 426.63)	401.01 (262.08, 699.33)	0.037	0.797
	pg/mgCr	168.19 (124.96, 215.07)	213.36 (173.58, 407.22)	0.017	0.764
	pg/mOsm	294.19 (225.01, 466.90)	502.33 (387.91, 997.14)	0.007	0.907
M-CSF	ng/ml	2.38 (1.80, 2.93)	6.15 (4.26, 7.92)	0.009	1.263
	ng/mgCr	1.09 (0.82, 1.69)	3.76 (2.62, 4.87)	0.009	1.227
	ng/mOsm	2.64 (2.03, 2.89)	7.97 (6.24, 11.13)	0.007	1.343
Fracktalkine	pg/ml	0.26 (0.14, 0.44)	0.09 (0.05, 0.15)	0.091	0.638
	pg/mgCr	0.19 (0.05, 0.34)	0.04 (0.03, 0.10)	0.237	0.494
	pg/mOsm	0.27 (0.13, 0.61)	0.11 (0.08, 0.17)	0.310	0.458
Values: median (25% quartile, 75% quartile). Abbreviations: Tumor necrosis factor (TNF), Interleukin (IL), Interferon (IFN), Complement (C), Myeloperoxidase (MPO), Monocyte chemoattractant protein-1 (MCP-1) and Macrophage colony-stimulating factor (M-CSF).

## Sheet: Table S3
Table S3. Changes of urinary oxidative stress markers after the 3000-m time trial.
	Unit	Pre	Post	p value	dz
8-OHdG	ng/ml	56.16 (48.38, 72.28)	42.36 (27.66, 47.98)	0.005	1.887
	ng/mgCr	34.81 (23.60, 42.99)	22.36 (18.06, 31.49)	0.009	1.048
	ng/mOsm	61.82 (53.22, 78.92)	51.29 (40.85, 73.71)	0.017	0.947
TBARS	µM/ml	5.16 (4.67, 7.33)	3.92 (2.66, 5.77)	0.074	0.630
	µM/mgCr	3.13 (2.58, 3.88)	2.54 (1.49, 3.31)	0.203	0.449
	µM/mOsm	5.99 (5.17, 7.09)	4.97 (3.74, 6.40)	0.721	0.078
Nitrotyrosine	µM/ml	25.64 (9.38, 40.34)	15.19 (7.95, 2.98)	0.139	0.704
	µM/mgCr	14.59 (6.49, 22.96)	9.60 (5.38, 17.56)	0.285	0.552
	µM/mOsm	28.51 (13.65, 41.70)	19.50 (13.62, 46.21)	0.445	0.445
Values: median (25% quartile, 75% quartile). Abbreviations: 8-hydroxy-2’-deoxyguanosine (8-OHdG) and 2-thiobarbituric acid reactive substances (TBARS).

## Sheet: Table S4
Table S4. Changes of urinary metabolites after the 3000-m time trial.
	Unit	Pre	Post	p value	dz
Urea Nitrogen	g/dl	1.19 (0.78, 1.30)	0.76 (0.59, 0.96)	0.017	1.200
	mg/mgCr	5.45 (5.19, 5.56)	4.14 (3.81, 4.83)	0.005	2.075
	g/mOsm	13.52 (8.99, 14.34)	9.60 (9.43, 11.18)	0.028	1.353
Uric Acid	mg/dl	77.2 (60.5, 84.7)	38.95 (22.48, 59.93)	0.005	1.689
	mg/mgCr	0.39 (0.35, 0.42)	0.22 (0.19, 0.24)	0.005	1.811
	mg/mOsm	0.79 (0.70, 0.98)	0.56 (0.42, 0.69)	0.005	1.453
Glucose	mg/dl	7.50 (8.75, 6.25)	12.50 (18.75, 9.00)	0.012	1.025
	µg/mgCr	43.13 (49.47, 39.30)	76.71 (110.35, 54.31)	0.007	0.726
	mg/mOsm	0.08 (0.10, 0.07)	0.20 (0.23, 0.12)	0.005	1.073
Values: median (25% quartile, 75% quartile).

## Sheet: Table S5
Table S5. Changes of urinary bone resorption markers and minerals after the 3000-m time trial.
	Unit	Pre	Post	p value	dz
NTX	nM/ml	9.86 (9.86, 12.46)	7.73 (5.52, 12.60)	0.441	0.007
	nM/mgCr	5.19 (2.44, 9.03)	3.63 (2.87, 11.43)	0.441	0.203
	nM/mOsm	9.33 (6.12, 16.25)	8.62 (7.37, 18.57)	0.173	0.454
DPD	pg/ml	0.38 (0.34, 0.60)	0.33 (0.31, 0.97)	0.612	0.388
	pg/mgCr	0.28 (0.17, 0.53)	0.28 (0.25, 0.50)	0.310	0.381
	pg/mOsm	0.40 (0.37, 0.87)	0.71 (0.44, 1.12)	0.176	0.393
Cl	mEq/L	151.50 (127.00, 177.25)	90.00 (55.75, 152.25)	0.008	1.177
	mEq/gCr	84.63 (61.69, 147.91)	61.22 (39.33, 79.43)	0.009	0.800
	mEq/mOsm	0.16 (0.15, 0.24)	0.15 (0.08, 0.20)	0.017	0.987
P	mEq/L	81.75 (53.68, 140.00)	133.35 (104.50, 140.60)	0.037	0.770
	mEq/gCr	42.04 (31.30, 64.76)	72.04 (58.04, 90.12)	0.013	1.211
	mEq/mOsm	0.11 (0.06, 0.14)	0.18 (0.15, 0.21)	0.007	1.566
Na	mEq/L	153.00 (125.50, 197.50)	129.00 (97.00, 166.50)	0.028	0.726
	mEq/gCr	91.73 (57.98, 149.37)	72.51 (56.12, 115.43)	0.241	0.422
	mEq/mOsm	0.18 (0.15, 0.25)	0.17 (0.16, 0.21)	0.508	0.280
K	mEq/L	72.55 (46.53, 73.75)	59.80 (46.95, 69.68)	0.646	0.140
	mEq/gCr	35.26 (32.44, 49.68)	33.23 (30.42, 45.89)	0.508	0.257
	mEq/mOsm	0.09 (0.05, 0.09)	0.09 (0.07, 0.10)	0.333	0.334
Ca	mEq/L	13.50 (5.50, 15.15)	6.40 (5.15, 11.73)	0.073	0.650
	mEq/gCr	7.74 (2.76, 9.93)	4.74 (2.47, 9.65)	0.445	0.091
	mEq/mOsm	0.01 (0.01, 0.02)	0.01 (0.01, 0.02)	0.878	0.053
Values: median (25% quartile, 75% quartile). Abbreviations: Cross linked N-telopeptide of type I collagen (NTX), Deoxypyridinoline (DPD), Chloride (Cl), Phosphate (P), Sodium (Na), Potassium (K) and Calcium (Ca).
